# Supplementary material for: Are Upper-Body Axial Symptoms a Feature of Early Parkinson’s Disease?
Source: PLoS One. 2016 Sep 21;11(9):e0162904. doi: 10.1371/journal.pone.0162904 (PMC5031440; doi:10.1371/journal.pone.0162904)
Supplement: S1 Table — (XLSX) [file pone.0162904.s001.xlsx]

## Sheet: Feuil1
inclusion number	age (y)	disease duration (y)	mds updrs 1.1	1.2	1.3	1.4	1.5	1.6	1.7	1.8	1.9	1.10	1.11	MDSUPDRS 1 TOTAL	UPDRS 2 TOTAL	DYSARTHRIA	UPDRS 3 AXIAL SCORE	UPDRS3 TOTAL	UPDRS4Total	updrs TOTAL	SWS MEAN TIME (s)	MOCA	LARS	MADRS	HAMILTON	TIFFENEAU	VEMSOBS	VEMSTHEO	CVFVOBS	CVFTHEO	CPTVOBS	CPTHEO	CVLOBS	CVLTHEO	CRFOBS	CRFTHEO	VRVOBS	VRTHEO	PIMOBS	PIMTHEO	SNIPNO	SNIPOBS	SNIPTHEO	PEMNO	PEMVOBS
1	63	4	0	0	0	2	0	3	2	1	0	0	0	8	8	1	2	21	1	38	11	29	-28	5	6	0.792325	3.51	110	4.29	105	7.13	104	4.43	105	3.34	94	2.7	112	62.41		111.515	56.17	50.37		117
2	72	4	0	0	0	1	1	0	0	0	2	2	0	6	16	1	5	28	2	52	10	25	-32	0	0	0.639903	2.63	103	3.6	108	5.73	93	4.11	119	2.67	78	1.62	64	58.81	57.1	90.9877	39.98	43.94	143.012	76.74
3	64	4	0	0	0	0	0	3	1	2	0	0	0	6	14	1	0	20	0	40	14	29	-34	2	1	3.65714	2.56	79	3.69	89	7.4	106	0.7	94	3.88	108	3.34	136	136	132	112.15	120	107	143.478	132
4	72	4	1	0	0	1	0	1	1	0	1	1	0	6	12	1	4	29		47	13	25	-26	6	5	0.640103	2.49	80	3.53	86	7.58		3.89	92	4.2	112	3.69	137	93.84	91.1	91.0015	71.6	78.68	143.426	87.49
5	72	1	0	0	0	1	0	2	2	2	2	1	0	10	8	1	3	23	3	44	12	29	-26	0	8	0.622472	2.77	94	4.26	110	7.78	113	4.45	111	5.34	146	3.34	126	79.29	76.98	90.9978	69.95	76.87	142.996	84.11
6	46	1	0	0	0	0	0	0	0	0	0	0	0	0	1	0	0	3	0	4	10	30	-22	0	2	0.766904	4.31	106	5.29	105	6.51	86	5.62	107	2.73	76	0.89	41	158	127	105.376	98	93	143.275	245
7	62	1	0	0	0	0	0	1	0	0	0	1	0	2	1	2	3	21	1	25	12	25	-22	4	6	0.720339	3.4	99	4.99	114	7.89	109	4.72	103	4.57	125	2.89	118	94	91	111.702	105	94	142.169	118
8	67	4	0	1	0	1	0	1	1	0	0	1	1	6	4	1	4	26	23	59	16	26	-29	5	8
9	55	4	1	0	2	2	2	4	3	2	0	0	2	18	13	1	1	13	2	46	11	30	-13	15	12	0.682692	3.55	95	5.08	108	8.34	112	5.2	106	4.53	123	3.14	132	77	75	111.392	88	79	143.478	99
10	59	4	0	0	0	2	0	2	3	2	0	0	0	9	13	1	3	29	6	57	16	28	-33	4	11	0.774793	3.75	118	4.66	116	7.08	108	4.84	116	3.21	93	2.24	99	94	91	111.111	70	63	143.333	86
11	54	3	0	0	0	2	0	1	0	2	0	0	0	5	6	1	2	20	1	32	17	25	-31	10	18	0.813449	3.75	96	4.6	93	8.51	110	4.61	90	4.31	115	4.31	182	29	23	111.765	19	17	143.396	76
12	76	3	1	0	0	1	1	2	1	0	2	0	1	9	10	1	3	22	4	45	17.4	23	-34	1	0		3.34	115	4.55	117	7.66	108			3.98	106	3.98	144.2	73.71	89.6	90.9874	63.4	69.68	143.007	88.45
13	58	3	1	0	0	1	0	1	2	1	0	0	0	6	6	1	2	16	2	30	13	28	-30	0	0	0.729268	2.99	89	3.92	94	6.38	94	4.1	94	2.98	85	2.28	98	97	94	110.294	75	68	143.902	118
14	66	4	1	0	0	1	0	1	0	0	0	0	0	3	3	1	2	23	1	30	28	28	-29	2	6	0.788462	2.87	95	3.69	95	5.95	89	3.64	90	3.69	105	2.26	92	55	53	111.111	70	63	144	144
15	65	4	0	0	0	1	0	0	0	0	0	0	0	1	4	1	3	17	0	22	12	30	-29	0	0	0.696552	3.03	91	4.11	96	7.72	107	4.35	97	4.38	119	3.37	133	96	94	111.321	59	53	143.284	96
16	58	2	0	0	0	0	0	0	1	0	0	0	0	1	4	1	1	12	0	17	10	30	-29	2	1	0.753846	3.43	106	4.36	108	8.24	125	4.55	108	5.3	154	3.7	164	59	58	111.364	49	44	143.103	83
17	46	4	1	0	1	2	1	2	1	1	0	0	0	9	11	1	2	24		44	12	30	-30	11	11	0.881356	3.12	112	3.69	113	5.12	100	3.54	106	2.68	98	1.58	93	41	47	93.8462	61	65	83.1579	79
18	72	3	0	0	0	1	0	2	2	1	2	2	0	10	1	1	2	23		34	17	28	-16	12	14	0.772	1.93	100	2.75	117			2.5	101					14	21	75	33	44	82.7586	24
19	69	2	1	0	0	1	0	1	0	0	1	2	0	6	1	0	2	23	2	32	15	26	-24	0	0	0.603077	1.96	106	3.01	134	6.86	150	3.25	138	4.79	185	3.61	184	45.52	70.04	75.5029	50.67	67.11	84.0068	54.26
20	54	3	1	0	1	1	0	1	1	2	0	0	0	7	3	1	3	29		39	16	29	-28	9	9	0.760125	2.44	101	0	113	5.25	110	3.21	110	2.72	103	2.04	118	36	41	84.2105	64	76	84.058	58
21	49	1	0	0	0	2	0	2	0	0	0	0	0	4	5	1	3	11	0	20	11	26	-12	10	11	0.845622	3.67	103	4.27	98	6.5	96	4.34	95	3.22	95	2.16	103	11	89	104.444	141	135	143.21	116
22	62	4	0	0	0	0	0	0	1	0	0	0	0	1	2	1	1	16	1	20	13.5	28	-34	1	1	0.738197	3.44	98	4.92	110	7.19	98	4.66	100	3.84	105	2.35	96	65	63	113.158	43	38	144.262	88
23	69	3	1	0	2	2	1	2	1	2	1	1	0	13	15	1	4	29	0	57	22	27	-33	15	13
24	62	1	0	0	0	0	0	0	1	0	0	0	0	1	2	1	2	10	1	14	15.5	27	-27	2	5	0.732143	2.05	107	2.67	116	4.77	111	2.8	117	2.62	105	1.97	153	96	79	138.554	115	83	77.7778	70
25	51	2	0	0	0	2	0	1	0	1	0	0	0	4	4	1	1	22	0	30	11	27	-32	3	11	0.707547	3	105	4.06	121	5.7	105	4.24	123	3.38	118	1.51	84	57	65	93.1034	81	87	83.0986	59
26	74	3	1	0	0	1	0	0	0	1	0	1	0	4	5	1	2	22	0	31	13.5	25	-25	1	6	0.758621	1.76	89	2.24	93	5.56	112	2.32	92	3.52	129	3.24	151	33.35	57.7	75.4898	54.33	71.97	84.0222	48.38
27	65	4	0	0	0	2	1	1	1	2	0	1	0	8	14	2	3	32	2	56	11.2	28	-25	7	5	0.735608	3.45	122	4.41	122	8.51	136	4.69	125	5.15	151	3.82	161	36	34	110.256	43	39	142.857	60
28	54	1	1	0	3	3	3	2	0	1	1	1	0	15	18	2	4	44	2	79	17.2	23	-29	14	18	0.885886	2.95	101	3.41	100	5.75	102	3.33	95	3.63	124	2.33	118	38	44	83.3333	55	66	82.9268	34
29	60	1	0	0	0	0	0	0	0	0	0	0	0	0	0	1	2	22	0	22	18	25	-25	5	6	0.765766	1.7	92	2.17	98	4.21	102	2.22	97	2.59	107	1.99	120	37		83.1461	74	89	84.4828	49
30	67	1	1	0	2	2	0	0	0	1	0	2	0	8	7	1	2	19	0	34	17	25	-17	14	11	0.741497	2.18	104	3.06	122	4.96	102	2.94	112	2.38	89	1.89	96	47	68	73.4375	47	64	83.8235	57
31	54	4	0	0	0	1	0	1	1	2	1	1	0	7	11	1	3	19	1	38	13	28	-23	7	4	0.662752	3.95	113	5.83	134	8.52	123	5.96	132	5.1	146	2.56	114	50	40	110	33	30	143.182	63
32	69	3	0	0	0	0	0	0	0	0	0	0	0	0	1	1	0	5	0	6	10	28	-32	1	1	0.579487	2.26	104	4.11	158	7.09	141	3.9	143	4.2	153	2.98	144	115	164	75.1515	124	165	83.75	134
33	75	0	0	0	0	1	0	0	0	0	0	0	0	1	1	1	3	29	0	31	20	27	-27	0	0	0.706395	2.43	103	3.35	107	7.16	119	3.44	106	5.03	146	3.72	144	34.12	41.36	90.9953	54.67	60.08	117.992	33.97
34	70	0	2	0	0	1	1	2	0	0	0	0	0	6	7	1	1	25	0	38	17	25	-28	1	0	0.805882	1.37	86	1.76	90	3.71	90	1.7	83	2.47	102	1.95	107	53	92	75	69	92	79.7468	63
35	72	2	0	0	0	0	0	1	2	0	1	1	0	5	5	0	4	21	1	32	16	27	-22	0	1	0.656	1.64	94	2.6	122	4.63	103	2.5	111	2.7	105	2.13	108	48.75	84.05	75.4938	66.88	88.59	78.9907	50.87
36	59	1	0	0	3	1	1	0	0	0	0	1	0	6	8	2	5	35	0	49	13	24	-16	11	15	0.800373	4.29	141	5.23	137	9.01	142	5.36	135	5.39	160	3.78	168	59.95	57.92	111.492	64.71	58.04	87.6936	86.08
37	58	0	1	0	0	1	0	1	0	1	0	0	0	4	6	1	3	26	0	36	19	23	-28	11	14
38	63	0	0	0	1	1	0	0	0	1	0	0	1	4	5	2	4	27	0	36	18	25	-29	3	4	0.823944	2.34	112	2.89	116	6.36	137	2.84	109	4.2	161	3.47	187	41		83.2143	69.9	84	90	37.8
39	66	0	1	0	0	0	1	0	0	0	0	0	1	3	3	1	1	11	0	17	10	30	-30	0	0	0.731544	3.27	109	4.38	113	7.74	116	4.47	111	4.46	126	3.26	133	38			58			87
40	72	1	0	0	0	1	0	0	1	0	1	1	0	4	3	1	3	18	0	25	15	29	-26	0	0	0.717256	3.45	103	3.88	88	8.44	110	4.81	105	4.66	119	3.63	130	87.51	106.07	90.998	67.02	73.65	117.998	125.42
41	72	1	1	0	0	1	1	1	1	1	0	1	1	8	10	1	2	23	0	41	13	27	-25	6	12	0.697769	3.44	116	4.83	124			4.93	122					48.75	59.09	90.9927	85.06	93.48	117.988	88.88
42	60	1	0	0	0	0	1	1	2	1	0	0	0	5	5	1	2	15	0	25	13	24	-18	13	18	0.77951	3.5	119	4.41	120	6.5	105	4.49	118	2.64	79	2.01	89	66	64	111.475	136	122	147.826	68
43	70	1	1	0	0	0	0	0	0	0	1	0	0	2	5	1	2	13	0	20	12	27	-32	0	0	0.667453	2.83	92	3.91	98	6.45	92	4.24	102	2.93	80	2.21	85	93	113	92.1569	47	51	117.333	88
44	58	1	0	0	0	1	1	1	0	1	0	0	0	4	3	1	3	22	0	29	12	25	-28	4	4	0.767578	3.93	119	4.94	118	1.56	67	5.12	118	2.94	84	1.56	67	82.08		111.498	87.37	78.36		136.62
45	67	0	0	0	0	0	0	0	0	0	1	0	0	0	1	0	2	6	0	7	10	27	-26	1	1	0.652393	2.59	87	3.73	97	7.12	107	3.97	100	3.69	104	3.15	127	89	108	91.5663	76	83	118.103	137
46	66	0	1	0	0	1	1	1	0	1	1	0	1	7	12	2	5	22	1	42	13	27	-28	5	4	0.754667	2.83	111	3.64	122	5.19	102	3.75	121	3.26	118	1.44	77	29	36	82.3529	28	34	153.125	98
47	69	0	1	0	0	0	1	0	0	1	0	0	0	3	7	2	4	28	0	38	13	22	-23	5	4	0.793926	3.66	130	4.57	125	6.35	98	4.61	122	3.29	93	1.74	69	76	93	91.1765	31	34	118.085	111
48	64	1	1	0	0	0	1	0	0	1	0	0	0	3	7	1	0	28	0	0		30	-27	15	16	0.724696	1.79	88	2.66	109	6.08	131	2.47	97	4.45	170	3.93	207	43.77	55.05	83.4726	17.98	21.54	90.0014	63.37
49	52	0	0	0	2	2	0	0	0	0	0	1	0	5	5	0	1	7	0	17	12	27	-31	7	12	0.682464	2.88	106	4.13	130	6.83	129	4.22	128	4.24	150	2.62	139	77	97	83.6207	97	116	90	117
50	72	1	0	0	0	0	0	0	0	0	0	0	0	0	1	1	1	9	0	10	12	28	-32	2	7
51	65	1	1	0	0	1	1	1	0	0	0	0	0	4	3	1	3	11	0	18	13	27	-31	4	4	1.06818	2.35	135	2.84	135	5.61	134	2.2	140	3.56	145	2.53	143	87	169	83.6735	82	98	90.2778	65
52	60	0	0	0	0	1	1	0	0	1	0	0	1	4	3	1	1	10	0	17	9	27	-32	6	10	0.781818	2.58	119	3.38	131	5.98	127	3.3	123	4.06	155	2.6	141	57	72	83.3333	35	42	89.6552	52
53	62	1	1	0	1	1	0	1	1	0	0	1	0	6	4	1	5	20	1	31	9	29	-31	8	9	0.754455	3.81	125	5.15	133	7.43	113	5.05	125	4.13	118	2.28	95	70	67	110.769	72	65	148.352	135
54	78	4	1	0	1	1	1	1	1	1	1	1	1	6	4	1	5	20	1	0	15	25	-30	0	0	0.742647	3.03	113	4.04	113	7.65	114	4.08	110	4.77	130	3.57	129	50.81	61.59	91.0036	75.26	82.7	118.005	112.14
55	61	0	1	0	0	2	0	2	1	2	1	0	2	11	6	1	2	12	0	29	17	29	-21	3	1	0.627483	3.79	112	5.95	138	9.32	130	6.04	135	5.56	153	1.22		59	57	112.5	54	48	148.718	116
56	65	2	0	0	2	2	3	2	2	0	1	0	1	13	13	1	2	24	2	52	10	26	-19	11	7	0.792079	3.2	111	4.1	111	6.61	103	4.04	106	2.84	82	2.51	103	185	81	111.25	89	80	148.387	138
57	53	0	1	0	0	0	1	0	0	1	1	0	0	4	3	1	3	21	0	28	10	27	-16	1	0	0.73535	3.89	126	5.04	132	8.14	132	5.29	133	4.88	148	2.86	134	37	35	111.842	85	76	148.485	98
58	58	1	2	0	3	3	3	3	0	1	1	2	1	19	3	1	3	9	2	33	8	25	-21	20	16	0.746725	3.42	103	4.22	101	6.74	98	4.58	105	3.02	85	2.16	92	103	100	111.765	38	34	148.387	138
59	49	3	0	0	0	2	0	1	1	2	1	1	0	8	5	0	2	14	1	28	9	29	-29	5	7	0.806349	5.08	120	6.47	122	8.56	106	6.3	114	5.11	134	2.09	89	100	95	104.878	86	82	145.882	124
60	63	1	0	0	1	2	1	2	1	0	0	0	1	8	1	1	2	19	3	31	15	13	-27	10	17	0.872	2.18	104	2.53	101	5.28	112	2.5	96	3.51	133	2.76	146	65	82	82.8283	82	99	89.1566	74
61	39	2	0	0	0	1	0	1	1	2	0	0	1	6	4	0	2	11	0	21	11	28	-29	2	15	0.861423	2.3	91	2.8	95	5.43	122	2.67	89	3.93	156	2.63	182	50	58	96.7742	30	31	115.094	61
62	64	0	0	0	0	0	0	3	0	1	1	1	1	7	10	1	5	28	5	50	19	29	-26	8	7	0.779141	2.54	116	3.29	126	5.71	117	3.26	120	2.92	108	2.42	123	50	62	83.5443	66	79	91.0112	81
63	67	1	1	0	0	0	0	0	2	1	0	0	0	3	8	1	5	20	2	33	33	29	-33	9	2	0.781885	4.23	114	5.51	114	8.98	111	5.41	107	4.95	125	3.47	127	68	82	90.6977	78	86	118.056	85
64	62	1	0	1	0	0	0	0	0	0	0	0	0	1	2	3	3	17	20	40	10.5	26	-33	0	1	0.691131	2.26	105	3.22	125	4.62	97	3.27	122	1.79	68	1.35	71	68	86	83.6957	77	92	90.5512	115
65	60	3	0	0	0	0	0	0	0	2	0	0	0	2	12	2	3	30		44	9.5	30	-28	0	2	0.637427	3.27	107	4.7	121	8.38	129	5.13	128	4.69	136	3.25	140	48	47	110.345	64	58	150.909	83
66	63	1	1	0	0	1	0	2	2	0	1	0	1	8	8	1	2	23	0	39	11	29	-27	17	16	0.628289	1.91	85	3.06	108	5.06	98	3.04	104	2.47	81	2	92	83			90			62
67	65	2	1	0	0	1	1	2	0	0	2	1	0	8	5	2	5	27	1	41	20.5	27	-25	6	3	0.692737	3.72	131	5.24	144	8.63	136	5.37	143	4.93	143	3.26	136	74	72	110.769	72	65	150	99
68	55	0	1	0	0	1	0	0	0	0	1	0	0	3	2	1	2		0	5	11	27	-25	14	14	0.729958	3.46	97	4.75	106	8.32	117	4.74	102	5.42	151			51	49	110.448	74	67	148.485	98
69	49	1	0	0	0	2	1	0	0	0	1	1	1	6	11	1	4	36	0	53	11	27	-27	4	6	0.720588	3.92	98	5.02	100	8.41	110	5.44	104	5.42	148	2.97	132	52	50	106.25	34	32	146.835	116
70	56	4	2	0	4	1	4	1	1	1	3	0	1	18	7	0	2	12	1	38	10	25	-29	15	14	0.572581	2.13	67	3.4	85	5.87	90	3.72	90	3.26	96	2.15	96	96	93.2	111	78	70.27	148	186
